# Supplementary material for: Regiospecific Grafting of Chitosan Oligomers Brushes onto Silicon Wafers
Source: Int J Mol Sci. 2022 Jul 20;23(14):8013. doi: 10.3390/ijms23148013 (PMC9322837; doi:10.3390/ijms23148013)
Supplement: Supplementary file 1 [file ijms-23-08013-s001.zip]

Archive with 1 entries (1 files):
- ijms-1798065-supplementary.pdf
